# Supplementary material for: Serological Survey of Retrovirus and Coronavirus Infections, including SARS-CoV-2, in Rural Stray Cats in The Netherlands, 2020–2022
Source: Viruses. 2023 Jul 12;15(7):1531. doi: 10.3390/v15071531 (PMC10385588; doi:10.3390/v15071531)
Supplement: Supplementary file 1 [file viruses-15-01531-s001.zip]

Archive with 1 entries (1 files):
- viruses-2451664-supplementary.pdf
